# Supplementary material for: A Magnetic-Bead-Based Immunoassay with a Newly Developed Monoclonal Antibody for Rapid and Highly Sensitive Detection of Forchlorfenuron
Source: Biosensors (Basel). 2023 May 30;13(6):593. doi: 10.3390/bios13060593 (PMC10296238; doi:10.3390/bios13060593)
Supplement: Supplementary file 1 [file biosensors-13-00593-s001.zip]

Archive with 1 entries (1 files):
- biosensors-2355811-supplementary.pdf
